# Supplementary material for: Characteristic and quantifiable COVID-19-like abnormalities in CT- and PET/CT-imaged lungs of SARS-CoV-2-infected crab-eating macaques (Macaca fascicularis)
Source: bioRxiv. 2020 May 14:2020.05.14.096727. Preprint. [Version 1] doi: 10.1101/2020.05.14.096727 (PMC7241101; doi:10.1101/2020.05.14.096727)
Supplement: Supplement 8 — Supplementary Table 3 | Complete blood cell count (CBC/Diff/Retic) and serum chemistries. [file media-8.xlsx]

## Sheet: Legends
Abbrev.	Description	Comments
WBC	White blood cell count	Elevated WBC counts have been observed in severe cases of COVID-19 (3)
PMN	Polymorphonuclear cells
LP	Lymphocyte count	Reduced lymphocyte counts (specifically T cells) have been observed in severe cases of COVID-19 ( 1,2,5,6,8)
Mono	Monocyte count	Lower percentages of monocytes have been observed in severe cases of COVID-19 (2)
PMN-LP	Neutrophil:lymphocyte ratio	Higher neutrophil:lymphocyte ratios have been observed in severe cases of COVID-19 (2)
HCT	Hematocrit
RBC	Red blood cell count
Ret%	Reticulocyte percentage
Ret	Reticulocyte count
MCV	Mean corpuscular volume
MCHC	Mean corpuscular hemoglobin concentration
PLT	Platelet count	Reduced platelet counts have been observed in severe cases of COVID-19 (8)
PLR	Platelet lymphocyte ratio
Alb	Albumin	Reduced levels of serum albumin have been observed in severe cases of COVID-19 (7,8)
TP	Total protein
LDH	Lactate dehydrogenase	Elevated levels of LDH have been observed in severe cases of COVID-19 (1,4,6,7,8)
CK	Creatine kinase	Elevated levels of creatine kinase have been observed in severe cases of COVID-19 (3)
Cre	Creatinine	Elevated levels of creatinine have been observed in severe cases of COVID-19 (3,4)
BUN	Urea nitrogen	Elevated levels of urea nitrogen have been observed in severe cases of COVID-19 (3, 4)
AST	Aspartate aminotransferase	Elevated levels of AST have been observed in severe cases of COVID-19 (1,3)
ALT	Alanine aminotransferase	Elevated levels of ALT have been observed in severe cases of COVID-19 (3,8)
DeRitis	AST:ALT ratio
Glob	Globulins
A-G	Albumin:globulins ratio
Heme	Hemolysis	Hemolysis may artefactually elevate AST, ALT, LDH, CK, and MCHC
Lip	Lipemia	Lipemia may artefactually elevate albumin and total protein
		References
		(1) M. J. Nasiri et al., COVID-19 clinical characteristics, and sex-specific risk of mortality: Systematic Review and Meta-analysis. medRxiv, 2020.2003.2024.20042903 (2020).
		(2) C. Qin et al., Dysregulation of immune response in patients with COVID-19 in Wuhan, China. Clin Infect Dis, (2020).
		(3) D. Wang et al., Clinical characteristics of 138 hospitalized patients with 2019 novel coronavirus-infected pneumonia in Wuhan, China. JAMA, (2020).
		(4) J. Xiang et al., Potential biochemical markers to identify severe cases among COVID-19 patients. medRxiv, 2020.2003.2019.20034447 (2020).
		(5) Y. Xu, Dynamic profile of severe or critical COVID-19 cases. medRxiv, 2020.2003.2018.20038513 (2020).
		(6) S. Yan et al., Clinical characteristics of coronavirus disease 2019 in Hainan, China. medRxiv, 2020.2003.2019.20038539 (2020).
		(7) H. Yu, Q. Cai, X. Dai, X. Liu, H. Sun, The clinical and epidemiological features and hints of 82 confirmed COVID-19 pediatric cases aged 0-16 in Wuhan, China. medRxiv, 2020.2003.2015.20036319 (2020).
		(8) D. Zhang et al., COVID-19 infection induces readily detectable morphological and inflammation-related phenotypic changes in peripheral blood monocytes, the severity of which correlate with patient outcome. medRxiv, 2020.2003.2024.20042655 (2020).

## Sheet: WBC
	Macaque V1	Macaque V2	Macaque V3	Macaque M1	Macaque M2	Macaque M3	Min	Max	Avg Virus	Avg Mock	SD Virus	SD Mock
D-18	7.73	10.85	10.62	11.77	9.91	9.01	4.28	13.1	9.73333	10.23	1.41968	1.14926
D-11	5.96	10.05	8.76	10.91	7.79	10.7	4.28	13.1	8.25667	9.8	1.70725	1.42387
D2	3.37	6.46	4.95	8.76	6.44	9	4.28	13.1	4.92667	8.06667	1.2616	1.15439
D4	4.76	10.63	6.11	7.17	7.08	6.44	4.28	13.1	7.16667	6.89667	2.5102	0.324996
D6	5.05	10.2	6.81	7.23	5.52	8.46	4.28	13.1	7.35333	7.07	2.13729	1.20557
D10	5.17	9.23	7.53	7.85	6.92	4.83	4.28	13.1	7.31	6.53333	1.66477	1.26286
D12	5.07	9.41	5.82	7.46	4.95	6.94	4.28	13.1	6.76667	6.45	1.89403	1.0817
D19	6.45	8.69	8.31	7.71	4.91	5.8	4.28	13.1	7.81667	6.14	0.978752	1.1681
D30	9.1	12.46	11.48	9.95	4.95	9.05	4.28	13.1	11.0133	7.98333	1.41085	2.17613
	Due to an equipment issue, samples were stored in the fridge for about 30 h prior to being analyzed.

## Sheet: PMN
	Macaque V1	Macaque V2	Macaque V3	Macaque M1	Macaque M2	Macaque M3	Min	Max	Avg Virus	Avg Mock	SD Virus	SD Mock
D-18	3880	2610	6500	2720	1860	1450	1005	7071	4330	2010	1619.65	529.213
D-11	2750	3840	6140	3000	1630	5430	1005	7071	4243.33	3353.33	1413.04	1571.33
D2	1230	2080	3240	2020	2040	4420	1005	7071	2183.33	2826.67	823.826	1126.69
D4	2170	4420	3210	3380	2380	2570	1005	7071	3266.67	2776.67	919.432	433.615
D6	3100	4610	3960	2350	1470	4200	1005	7071	3890	2673.33	618.439	1137.73
D10	2900	3080	3260	3440	2120	1510	1005	7071	3080	2356.67	146.969	805.495
D12	3480	3970	2600	2780	1400	4010	1005	7071	3350	2730	566.804	1066.11
D19	4060	2460	5270	2290	970	2330	1005	7071	3930	1863.33	1150.85	631.893
D30	6830	8640	9380	4580	1600	6330	1005	7071	8283.33	4170	1071.15	1952.66
	Due to an equipment issue, samples were stored in the fridge for about 30 h prior to being analyzed.

## Sheet: LP
	Macaque V1	Macaque V2	Macaque V3	Macaque M1	Macaque M2	Macaque M3	Min	Max	Avg Virus	Avg Mock	SD Virus	SD Mock
D-18	3220	7510	3560	7670	6930	6580	2119	9537	4763.33	7060	1947.14	454.386
D-11	2520	5750	2360	6610	5270	4700	2119	9537	3543.33	5526.67	1561.72	800.597
D2	1410	3910	1080	5620	3480	3910	2119	9537	2133.33	4336.67	1263.5	924.277
D4	2000	5240	1810	3150	3790	3290	2119	9537	3016.67	3410	1574.05	274.712
D6	1390	4790	1690	3970	3270	3670	2119	9537	2623.33	3636.67	1536.95	286.744
D10	1630	5560	3420	3670	3650	2830	2119	9537	3536.67	3383.33	1606.54	391.351
D12	1220	4840	2710	3770	2840	2510	2119	9537	2923.33	3040	1485.54	533.479
D19	1730	5390	2380	4340	3080	2900	2119	9537	3166.67	3440	1594.37	640.625
D30	1510	3380	1660	4220	2760	2210	2119	9537	2183.33	3063.33	848.384	848.148
	Due to an equipment issue, samples were stored in the fridge for about 30 h prior to being analyzed.

## Sheet: Mono
	Macaque V1	Macaque V2	Macaque V3	Macaque M1	Macaque M2	Macaque M3	Min	Max	Avg Virus	Avg Mock	SD Virus	SD Mock
D-18	490	700	500	1000	960	860	237	1078	563.333	940	96.7241	58.8784
D-11	590	450	240	970	810	470	237	1078	426.667	750	143.836	208.487
D2	700	440	630	780	800	590	237	1078	590	723.333	109.848	94.6338
D4	520	900	1060	510	790	490	237	1078	826.667	596.667	226.471	136.951
D6	510	760	1110	690	700	500	237	1078	793.333	630	246.08	92.0145
D10	570	520	830	540	930	420	237	1078	640	630	135.892	217.715
D12	440	570	450	600	610	350	237	1078	486.667	520	59.0668	120.277
D19	570	790	490	690	730	470	237	1078	616.667	630	126.842	114.31
D30	700	380	640	480	550	430	237	1078	573.333	486.667	138.884	49.2161
	Due to an equipment issue, samples were stored in the fridge for about 30 h prior to being analyzed.

## Sheet: PMN-LP
	Macaque V1	Macaque V2	Macaque V3	Macaque M1	Macaque M2	Macaque M3	Min	Max	Avg Virus	Avg Mock	SD Virus	SD Mock
D-18	1.20497	0.347537	1.82584	0.354628	0.268398	0.220365	0.19	2.53	1.12612	0.28113	0.606086	0.0555474
D-11	1.09127	0.667826	2.60169	0.453858	0.309298	1.15532	0.19	2.53	1.4536	0.639492	0.830029	0.369489
D2	0.87234	0.531969	3	0.359431	0.586207	1.13043	0.19	2.53	1.4681	0.692024	1.09209	0.323532
D4	1.085	0.843511	1.77348	1.07302	0.627968	0.781155	0.19	2.53	1.234	0.82738	0.394006	0.184607
D6	2.23022	0.962422	2.3432	0.59194	0.449541	1.14441	0.19	2.53	1.84528	0.728632	0.625975	0.299695
D10	1.77914	0.553957	0.953216	0.93733	0.580822	0.533569	0.19	2.53	1.09544	0.683907	0.510189	0.180232
D12	2.85246	0.820248	0.95941	0.737401	0.492958	1.59761	0.19	2.53	1.54404	0.942656	0.926935	0.473752
D19	2.34682	0.456401	2.21429	0.52765	0.314935	0.803448	0.19	2.53	1.6725	0.548678	0.861614	0.199988
D30	4.52318	2.55621	5.6506	1.08531	0.57971	2.86425	0.19	2.53	4.24333	1.50976	1.27868	0.979763
	Due to an equipment issue, samples were stored in the fridge for about 30 h prior to being analyzed.

## Sheet: HCT
	Macaque V1	Macaque V2	Macaque V3	Macaque M1	Macaque M2	Macaque M3	Min	Max	Avg Virus	Avg Mock	SD Virus	SD Mock
D-18	43	42.3	41.8	36.4	43	44.5	32	44.7	42.3667	41.3	0.492161	3.51852
D-11	41.6	39.5	36.5	35.2	40.8	39.6	32	44.7	39.2	38.5333	2.09284	2.4074		Note: Virus group contains 2M,1F. Mock group contains 1M,2F
D2	40.1	38	35.1	34.6	43.3	39.1	32	44.7	37.7333	39	2.04993	3.55246
D4	39.9	39.9	38.1	32.7	40.9	37.3	32	44.7	39.3	36.9667	0.848528	3.35592
D6	37.9	36.6	37.1	32.2	38.7	38	32	44.7	37.2	36.3	0.535413	2.91319
D10	40	37.8	36.1	33.5	39.5	38.3	32	44.7	37.9667	37.1	1.59652	2.5923
D12	38.6	37.7	35.6	33.5	38.8	38.5	32	44.7	37.3	36.9333	1.25698	2.43082
D19	39.2	36.9	34.6	35	39.4	38.8	32	44.7	36.9	37.7333	1.87794	1.94822
D30	42.2	50.4	43.8	39.9	40.2	42	32	44.7	45.4667	40.7	3.54902	0.927362
	Due to an equipment issue, samples were stored in the fridge for about 30 h prior to being analyzed.

## Sheet: RBC
	Macaque V1	Macaque V2	Macaque V3	Macaque M1	Macaque M2	Macaque M3	Min	Max	Avg Virus	Avg Mock	SD Virus	SD Mock
D-18	5.76	5.58	5.79	5.04	5.94	6.06	4.39	6.09	5.71	5.68	0.0927362	0.455192
D-11	5.48	5.16	5.01	4.81	5.58	5.4	4.39	6.09	5.21667	5.26333	0.196016	0.32887		Note: Virus group contains 2M,1F. Mock group contains 1M,2F
D2	5.26	5.01	4.82	4.72	5.93	5.26	4.39	6.09	5.03	5.30333	0.180185	0.49493
D4	5.26	5.28	5.32	4.51	5.65	5.03	4.39	6.09	5.28667	5.06333	0.0249444	0.466
D6	5.04	4.9	5.19	4.45	5.33	5.17	4.39	6.09	5.04333	4.98333	0.118415	0.382739
D10	5.31	5.09	4.95	4.61	5.47	5.18	4.39	6.09	5.11667	5.08667	0.148174	0.357243
D12	5.13	5.06	4.86	4.58	5.4	5.23	4.39	6.09	5.01667	5.07	0.114407	0.353365
D19	5.21	4.96	4.81	4.72	5.38	5.26	4.39	6.09	4.99333	5.12	0.164992	0.287054
D30	5.63	6.74	6.14	5.55	5.64	5.84	4.39	6.09	6.17	5.67667	0.453652	0.121198
	Due to an equipment issue, samples were stored in the fridge for about 30 h prior to being analyzed.

## Sheet: Ret%
	Macaque V1	Macaque V2	Macaque V3	Macaque M1	Macaque M2	Macaque M3
D-18	0.5	0.77	1.46	1.97	0.97	0.69
D-11	0.81	0.54	1.22	2.38	1.49	0.94
D2	0.42	0.24	0.52	2.41	1.07	0.97
D4	0.39	0.36	0.43	1.84	0.75	1
D6	0.47	0.25	0.16	1.62	0.57	0.94
D10	0.81	0.82	2.16	2	1.67	1.34
D12	0.67	0.42	1.65	2.39	1.47	1.21
D19	0.93	0.86	1.63	1.65	1.76	1.1
D30	0.37	0.5	0.71	1.11	0.89	1.53
	Due to an equipment issue, samples were stored in the fridge for about 30 h prior to being analyzed.

## Sheet: Ret
	Macaque V1	Macaque V2	Macaque V3	Macaque M1	Macaque M2	Macaque M3	Min	Max	Avg Virus	Avg Mock	SD Virus	SD Mock
D-18	28.8	42.966	84.534	99.288	57.618	41.814	18.2	118.4	52.1	66.24	23.6522	24.2428
D-11	44.388	27.864	61.122	114.478	83.142	50.76	18.2	118.4	44.458	82.7933	13.5776	26.0139		Note: Virus group contains 2M,1F. Mock group contains 1M,2F
D2	22.092	12.024	25.064	113.752	63.451	51.022	18.2	118.4	19.7267	76.075	5.58011	27.1206
D4	20.514	19.008	22.876	82.984	42.375	50.3	18.2	118.4	20.7993	58.553	1.59194	17.5757
D6	23.688	12.25	8.304	72.09	30.381	48.598	18.2	118.4	14.7473	50.3563	6.52403	17.073
D10	43.011	41.738	106.92	92.2	91.349	69.412	18.2	118.4	63.8897	84.3203	30.4315	10.5475
D12	34.371	21.252	80.19	109.462	79.38	63.283	18.2	118.4	45.271	84.0417	25.2656	19.1385
D19	48.453	42.656	78.403	77.88	94.688	57.86	18.2	118.4	56.504	76.8093	15.6647	15.054
D30	20.831	33.7	43.594	61.605	50.196	89.352	18.2	118.4	32.7083	67.051	9.31937	16.4427
	Due to an equipment issue, samples were stored in the fridge for about 30 h prior to being analyzed.

[truncated: 18 more sheets: MCV, MCHC, PLT, PLR, Alb, TP, LDH, CK, Cre, BUN, AST, ALT, DeRitis, APRI, Glob, A-G, Heme, Lip]
